# Supplementary material for: Genomic Characterization of the Kazakh Fat-Tailed Coarse-Wool Sheep Breed Using ROH Analysis
Source: Animals (Basel). 2025 Sep 16;15(18):2714. doi: 10.3390/ani15182714 (PMC12466381; doi:10.3390/ani15182714)
Supplement: Supplementary file 1 [file animals-15-02714-s001.zip › Supplementary tables.xlsx]

## Sheet: Table S1
Table S1. Summary of gene annotations retrieved from UniPort
Ensembl ID	Protein names	Gene Names	Organism	Length
ENSOARG00000007924	PDZ and LIM domain protein 3	PDLIM3	Ovis aries (Sheep)	364
ENSOARG00000008022	SH3 domain-containing protein	LOC101114586	Ovis aries (Sheep)	468
ENSOARG00000007726	Cilia- and flagella-associated protein 97	CFAP97	Ovis aries (Sheep)	526
ENSOARG00000007754	Sorting nexin-25	SNX25	Ovis aries (Sheep)	845
ENSOARG00000003569	non-specific serine/threonine protein kinase (EC 2.7.11.1)	KSR2	Ovis aries (Sheep)	950
ENSOARG00000004210	Nitric oxide synthase (EC 1.14.13.39)	NOS1	Ovis aries (Sheep)	1164
ENSOARG00000003005	Ig-like domain-containing protein	VSIG10	Ovis aries (Sheep)	578
ENSOARG00000003233	WD repeat and SOCS box-containing protein 2	WSB2	Ovis aries (Sheep)	415
ENSOARG00000003356	Replication factor C subunit 5 (Activator 1 36 kDa subunit) (Activator 1 subunit 5) (Replication factor C 36 kDa subunit)	RFC5	Ovis aries (Sheep)	340
ENSOARG00000002966	Phosphatidylethanolamine-binding protein 1 (HCNPpp)	LOC101114319	Ovis aries (Sheep)	187
ENSOARG00000004667	60S ribosomal protein L6	RPL6	Ovis aries (Sheep)	287
ENSOARG00000004822	Hemimethylated DNA-binding domain-containing protein	FBXO21	Ovis aries (Sheep)	548
ENSOARG00000002526	Serine/threonine-protein kinase TAO3 (EC 2.7.11.1) (Thousand and one amino acid protein 3)	TAOK3	Ovis aries (Sheep)	898
ENSOARG00000006025	STAS domain-containing protein	SLC26A4	Ovis aries (Sheep)	782
ENSOARG00000006753	E3 ubiquitin-protein ligase Hakai (EC 2.3.2.27) (Casitas B-lineage lymphoma-transforming sequence-like protein 1) (RING-type E3 ubiquitin transferase Hakai)	CBLL1	Ovis aries (Sheep)	492
ENSOARG00000007136	Dihydrolipoyl dehydrogenase (EC 1.8.1.4)	DLD	Ovis aries (Sheep)	509
ENSOARG00000007228	Laminin subunit beta-1 (Laminin B1 chain) (Laminin-1 subunit beta) (Laminin-10 subunit beta) (Laminin-12 subunit beta) (Laminin-2 subunit beta) (Laminin-6 subunit beta) (Laminin-8 subunit beta)	LAMB1	Ovis aries (Sheep)	1953
ENSOARG00000005713	tRNA-dihydrouridine synthase (EC 1.3.1.-)	DUS4L	Ovis aries (Sheep)	322
ENSOARG00000005784	B-cell receptor-associated protein (BCR-associated protein)	BCAP29	Ovis aries (Sheep)	241
ENSOARG00000004679	Peptidase S1 domain-containing protein	LOC101121298	Ovis aries (Sheep)	251
ENSOARG00000004688	Peptidase S1 domain-containing protein	LOC101121553	Ovis aries (Sheep)	251
ENSOARG00000004802	Peptidase S1 domain-containing protein		Ovis aries (Sheep)	117
ENSOARG00000004805	Peptidase S1 domain-containing protein		Ovis aries (Sheep)	91
ENSOARG00000004815	Peptidase S1 domain-containing protein	LOC101113279	Ovis aries (Sheep)	252
ENSOARG00000004861	Syntaxin-binding protein 6	STXBP6	Ovis aries (Sheep)	210
ENSOARG00000004368	Uncharacterized protein	LOXL1	Ovis aries (Sheep)	581
ENSOARG00000004457	Peptidase S1 domain-containing protein		Ovis aries (Sheep)	234
ENSOARG00000004520	Peptidase S1 domain-containing protein	LOC101112678	Ovis aries (Sheep)	246
ENSOARG00000004233	Protein PML	PML	Ovis aries (Sheep)	847
ENSOARG00000004309	Stomatin-like protein 1	STOML1	Ovis aries (Sheep)	398
ENSOARG00000004165	Ig-like domain-containing protein	ISLR2	Ovis aries (Sheep)	720
ENSOARG00000004078	Receptor for retinol uptake STRA6 (Retinol-binding protein receptor STRA6)	STRA6	Ovis aries (Sheep)	744
ENSOARG00000017513	Ig-like domain-containing protein	ISLR	Ovis aries (Sheep)	424
ENSOARG00000014796	Uncharacterized protein		Ovis aries (Sheep)	243
ENSOARG00000014806	Solute carrier family 25 member 48	SLC25A48	Ovis aries (Sheep)	311
ENSOARG00000014832	Interleukin 9	IL9	Ovis aries (Sheep)	146
ENSOARG00000014888	Leukocyte cell-derived chemotaxin-2	LECT2	Ovis aries (Sheep)	151
ENSOARG00000014930	Mothers against decapentaplegic homolog (MAD homolog) (Mothers against DPP homolog) (SMAD family member)	SMAD5	Ovis aries (Sheep)	465
ENSOARG00000015081	Transforming growth factor-beta-induced protein ig-h3	TGFBI	Ovis aries (Sheep)	645
ENSOARG00000014723	C-X-C motif chemokine 14 (Chemokine BRAK) (MIP-2G) (Small-inducible cytokine B14)	CXCL14	Ovis aries (Sheep)	115
ENSOARG00000015217	Transient receptor ion channel domain-containing protein	TRPC7	Ovis aries (Sheep)	862
ENSOARG00000016711	Arb2 domain-containing protein	FAM172A	Ovis aries (Sheep)	438
ENSOARG00000010413	40S ribosomal protein S25		Ovis aries (Sheep)	137
ENSOARG00000014298	Large ribosomal subunit protein uL15m (39S ribosomal protein L15, mitochondrial)	LOC101119765	Ovis aries (Sheep)	297
ENSOARG00000010930	CUB domain-containing protein 1	CDCP1	Ovis aries (Sheep)	779
ENSOARG00000010930	CUB domain containing protein 1	CDCP1	Ovis aries (Sheep)	834
ENSOARG00000011122	C-type lectin domain-containing protein	CLEC3B	Ovis aries (Sheep)	205
ENSOARG00000011298	Exosome component 7 (Ribosomal RNA-processing protein 42)	EXOSC7	Ovis aries (Sheep)	291
ENSOARG00000014287	Uncharacterized protein		Ovis aries (Sheep)	67
ENSOARG00000010390	LIM domain-containing protein 1	LIMD1	Ovis aries (Sheep)	640
ENSOARG00000010595	leucine--tRNA ligase (EC 6.1.1.4) (Leucyl-tRNA synthetase)	LARS2	Ovis aries (Sheep)	903
ENSOARG00000011364	Palmitoyltransferase (EC 2.3.1.225)	ZDHHC3	Ovis aries (Sheep)	327
ENSOARG00000011385	Uncharacterized protein		Ovis aries (Sheep)	152
ENSOARG00000011473	TatD DNase domain containing 2		Ovis aries (Sheep)	108
ENSOARG00000011535	Appetite-regulating hormone (Growth hormone secretagogue) (Growth hormone-releasing peptide) (Motilin-related peptide) [Cleaved into: Ghrelin; Obestatin]		Ovis aries (Sheep)	134
ENSOARG00000011597	Protein SEC13 homolog (GATOR2 complex protein SEC13) (SEC13-like protein 1)	SEC13	Ovis aries (Sheep)	322
ENSOARG00000012790	Ubiquitin-like modifier-activating enzyme ATG7 (Autophagy-related protein 7)	ATG7	Ovis aries (Sheep)	729
ENSOARG00000012378	Anion exchange protein	SLC4A4	Ovis aries (Sheep)	1146
ENSOARG00000012378	Anion exchange protein	SLC4A4	Ovis aries (Sheep)	1094
ENSOARG00000012835	Vitamin D-binding protein (Gc-globulin) (Group-specific component)	GC	Ovis aries (Sheep)	475
ENSOARG00000012835	Vitamin D-binding protein (Gc-globulin) (Group-specific component)	GC	Ovis aries (Sheep)	476
ENSOARG00000013002	BTB domain-containing protein		Ovis aries (Sheep)	247
ENSOARG00000011975	MOB kinase activator 1B	MOB1B	Ovis aries (Sheep)	223
ENSOARG00000012101	Deoxynucleoside kinase domain-containing protein	DCK	Ovis aries (Sheep)	260
ENSOARG00000012101	Deoxynucleoside kinase domain-containing protein	DCK	Ovis aries (Sheep)	265
ENSOARG00000011898	G-rich sequence factor 1	GRSF1	Ovis aries (Sheep)	365
ENSOARG00000011735	Protein RUFY3	RUFY3	Ovis aries (Sheep)	639
ENSOARG00000011393	Ameloblastin	AMBN	Ovis aries (Sheep)	422
ENSOARG00000011393	Ameloblastin	AMBN	Ovis aries (Sheep)	407
ENSOARG00000011508	Enamelin	ENAM	Ovis aries (Sheep)	1173
ENSOARG00000007800	Sas10 C-terminal domain-containing protein	UTP3	Ovis aries (Sheep)	474
ENSOARG00000011161	Uncharacterized protein		Ovis aries (Sheep)	499
ENSOARG00000007780	Calcium-binding and spermatid-specific protein 1	CABS1	Ovis aries (Sheep)	386
ENSOARG00000011599	Joining chain of multimeric IgA and IgM	JCHAIN	Ovis aries (Sheep)	159
ENSOARG00000021061	Dihydrolipoamide acetyltransferase component of pyruvate dehydrogenase complex (EC 2.3.1.-)		Ovis aries (Sheep)	562
ENSOARG00000021062	TPX2 central domain-containing protein	LOC101115542	Ovis aries (Sheep)	259
ENSOARG00000021064	Uncharacterized protein	FERMT2	Ovis aries (Sheep)	687
ENSOARG00000021064	Uncharacterized protein	FERMT2	Ovis aries (Sheep)	680
ENSOARG00000021067	DDHD domain-containing protein		Ovis aries (Sheep)	878
ENSOARG00000021046	Sodium/nucleoside cotransporter	SLC28A2	Ovis aries (Sheep)	677
ENSOARG00000021048	SH2 domain-containing protein	SHF	Ovis aries (Sheep)	239
ENSOARG00000021048	SH2 domain-containing protein	SHF	Ovis aries (Sheep)	345
ENSOARG00000021041	Normal mucosa of esophagus-specific gene 1 protein	C7H15orf48	Ovis aries (Sheep)	83
ENSOARG00000021043	ATPase family gene 2 protein homolog B (EC 3.6.4.10) (AFG2 AAA ATPase homolog B) (Ribosome biogenesis protein SPATA5L1) (Spermatogenesis-associated protein 5-like protein 1)	SPATA5L1	Ovis aries (Sheep)	735
ENSOARG00000021045	Glycine amidinotransferase (EC 2.1.4.1) (L-arginine:glycine amidinotransferase)	GATM	Ovis aries (Sheep)	473
ENSOARG00000021040	Probable proton-coupled zinc antiporter SLC30A4 (Solute carrier family 30 member 4) (Zinc transporter 4)	SLC30A4	Ovis aries (Sheep)	429
ENSOARG00000021039	Biogenesis of lysosome-related organelles complex 1 subunit 6 (BLOC-1 subunit 6)	BLOC1S6	Ovis aries (Sheep)	147
ENSOARG00000021039	Biogenesis of lysosome-related organelles complex 1 subunit 6 (BLOC-1 subunit 6)	BLOC1S6	Ovis aries (Sheep)	185
ENSOARG00000021037	Sulfide:quinone oxidoreductase, mitochondrial (EC 1.8.5.8) (Sulfide quinone oxidoreductase)	SQOR	Ovis aries (Sheep)	450
ENSOARG00000021035	Nucleophosmin	LOC101113241	Ovis aries (Sheep)	305
ENSOARG00000020933	Atos homolog protein A	ATOSA	Ovis aries (Sheep)	1086
ENSOARG00000020933	Atos homolog protein A	ATOSA	Ovis aries (Sheep)	1093
ENSOARG00000013616	Laminin subunit alpha-2	LAMA2	Ovis aries (Sheep)	3164
ENSOARG00000005919	NADH dehydrogenase (ubiquinone) complex I, assembly factor 6	NDUFAF6	Ovis aries (Sheep)	326
ENSOARG00000006070	tumor protein p53-inducible nuclear protein 1 isoform X1	TP53INP1	Ovis aries (Sheep)	240
ENSOARG00000006180	Uncharacterized protein	CCNE2	Ovis aries (Sheep)	404
ENSOARG00000006512	Integrator complex subunit 8	INTS8	Ovis aries (Sheep)	954
ENSOARG00000007042	Epithelial splicing regulatory protein 1 (RNA-binding motif protein 35A) (RNA-binding protein 35A)	ESRP1	Ovis aries (Sheep)	715
ENSOARG00000006836	Dpy-19 like 4	DPY19L4	Ovis aries (Sheep)	723
ENSOARG00000007416	Virilizer N-terminal domain-containing protein	VIRMA	Ovis aries (Sheep)	1815
ENSOARG00000005669	Cilia- and flagella-associated protein 418	CFAP418	Ovis aries (Sheep)	207
ENSOARG00000007691	DNA repair and recombination protein RAD54B (RAD54 homolog B)	RAD54B	Ovis aries (Sheep)	811
ENSOARG00000007839	GTP-binding protein	GEM	Ovis aries (Sheep)	301
ENSOARG00000008009	Cadherin-17 (Liver-intestine cadherin)	CDH17	Ovis aries (Sheep)	836
ENSOARG00000015092	Uncharacterized protein		Ovis aries (Sheep)	210
ENSOARG00000015098	Uncharacterized protein		Ovis aries (Sheep)	540
ENSOARG00000003393	ubiquitinyl hydrolase 1 (EC 3.4.19.12)	USP36	Ovis aries (Sheep)	1080
ENSOARG00000003538	Cytohesin-1	CYTH1	Ovis aries (Sheep)	400
ENSOARG00000003538	Cytohesin 1	CYTH1	Ovis aries (Sheep)	397
ENSOARG00000005462	Kynurenine formamidase (KFA) (KFase) (EC 3.5.1.9) (Arylformamidase) (N-formylkynurenine formamidase) (FKF)	AFMID	Ovis aries (Sheep)	307
ENSOARG00000005594	Uncharacterized protein		Ovis aries (Sheep)	181
ENSOARG00000005673	Thymidine kinase (EC 2.7.1.21)	TK1	Ovis aries (Sheep)	239
ENSOARG00000005753	MARVEL domain-containing protein	SYNGR2	Ovis aries (Sheep)	192
ENSOARG00000005846	Transmembrane channel-like protein	TMC8	Ovis aries (Sheep)	725
ENSOARG00000005949	Transmembrane channel-like protein	TMC6	Ovis aries (Sheep)	808
ENSOARG00000006041	Trinucleotide repeat-containing gene 6C protein	TNRC6C	Ovis aries (Sheep)	1825
ENSOARG00000003193	C1q domain-containing protein	C1QTNF1	Ovis aries (Sheep)	289
ENSOARG00000003222	Soluble calcium-activated nucleotidase 1 (EC 3.6.1.6) (Apyrase homolog)	CANT1	Ovis aries (Sheep)	374
ENSOARG00000003257	Galectin-3-binding protein (Lectin galactoside-binding soluble 3-binding protein)	LGALS3BP	Ovis aries (Sheep)	536
ENSOARG00000002908	RNA binding protein fox-1 homolog		Ovis aries (Sheep)	386
ENSOARG00000003081	Cytosolic endo-beta-N-acetylglucosaminidase (EC 3.2.1.96)	ENGASE	Ovis aries (Sheep)	719
ENSOARG00000015407	Small integral membrane protein 1	SMIM1	Ovis aries (Sheep)	79
ENSOARG00000015504	Coiled-coil domain-containing protein 27	CCDC27	Ovis aries (Sheep)	653
ENSOARG00000015833	Tumor protein p73	TP73	Ovis aries (Sheep)	625
ENSOARG00000015833	Tumor protein p73	TP73	Ovis aries (Sheep)	635
ENSOARG00000016101	WD repeat-containing protein WRAP73	WRAP73	Ovis aries (Sheep)	454
ENSOARG00000016101	WD repeat-containing protein WRAP73	WRAP73	Ovis aries (Sheep)	480
ENSOARG00000016706	Multiple epidermal growth factor-like domains protein 6 (Epidermal growth factor-like protein 3)	MEGF6	Ovis aries (Sheep)	1509
ENSOARG00000017057	Rho guanine nucleotide exchange factor 16	ARHGEF16	Ovis aries (Sheep)	707
ENSOARG00000016431	HSac2 domain-containing protein	TPRG1L	Ovis aries (Sheep)	230
ENSOARG00000017237	PR/SET domain 16	PRDM16	Ovis aries (Sheep)	1130
ENSOARG00000005173	PR domain containing 16		Ovis aries (Sheep)	106
ENSOARG00000012426	Aspartate aminotransferase (EC 2.6.1.1)	GOT1	Ovis aries (Sheep)	413
ENSOARG00000012498	Homeobox domain-containing protein	NKX2-3	Ovis aries (Sheep)	267
ENSOARG00000012178	Heparanase 2		Ovis aries (Sheep)	119
ENSOARG00000012526	Solute carrier family 25 member 28	SLC25A28	Ovis aries (Sheep)	326
ENSOARG00000007467	Ig-like domain-containing protein		Ovis aries (Sheep)	540
ENSOARG00000007600	Ig-like domain-containing protein		Ovis aries (Sheep)	301
ENSOARG00000007425	Ig-like domain-containing protein	SIRPA	Ovis aries (Sheep)	506
ENSOARG00000007289	Serine/threonine-protein kinase 35 (EC 2.7.11.1) (Serine/threonine-protein kinase 35 L1)		Ovis aries (Sheep)	332
ENSOARG00000007289	Serine/threonine-protein kinase 35 (EC 2.7.11.1) (Serine/threonine-protein kinase 35 L1)		Ovis aries (Sheep)	441
ENSOARG00000007100	protein-glutamine gamma-glutamyltransferase (EC 2.3.2.13)	TGM3	Ovis aries (Sheep)	691
ENSOARG00000007634	Ig-like domain-containing protein	LOC101105937	Ovis aries (Sheep)	388
ENSOARG00000007717	DNA replication complex GINS protein PSF1	GINS1	Ovis aries (Sheep)	196
ENSOARG00000006969	protein-glutamine gamma-glutamyltransferase (EC 2.3.2.13)	TGM6	Ovis aries (Sheep)	706
ENSOARG00000006969	protein-glutamine gamma-glutamyltransferase (EC 2.3.2.13)	TGM6	Ovis aries (Sheep)	713
ENSOARG00000006341	Isocitrate dehydrogenase [NAD] subunit, mitochondrial	IDH3B	Ovis aries (Sheep)	385
ENSOARG00000006341	Isocitrate dehydrogenase [NAD] subunit, mitochondrial	IDH3B	Ovis aries (Sheep)	333
ENSOARG00000006470	Nucleolar protein 56 (Nucleolar protein 5A)	NOP56	Ovis aries (Sheep)	600
ENSOARG00000006662	Transmembrane channel-like protein	TMC2	Ovis aries (Sheep)	889
ENSOARG00000005967	IPT/TIG domain-containing protein		Ovis aries (Sheep)	555
ENSOARG00000002282	SET binding protein 1	SETBP1	Ovis aries (Sheep)	1613
ENSOARG00000002282	SET-binding protein	SETBP1	Ovis aries (Sheep)	173
ENSOARG00000002282	SET binding protein 1	SETBP1	Ovis aries (Sheep)	1402
ENSOARG00000003965	Heterogeneous nuclear ribonucleoproteins A2/B1	LOC101108009	Ovis aries (Sheep)	340
ENSOARG00000015733	Uncharacterized protein		Ovis aries (Sheep)	133
ENSOARG00000015775	alanine transaminase (EC 2.6.1.2) (Glutamate pyruvate transaminase 2) (Glutamic--alanine transaminase 2) (Glutamic--pyruvic transaminase 2)	GPT2	Ovis aries (Sheep)	523
ENSOARG00000015965	DnaJ homolog subfamily A member 2	DNAJA2	Ovis aries (Sheep)	405
ENSOARG00000014345	tissue kallikrein (EC 3.4.21.35)	KLK8	Ovis aries (Sheep)	259
ENSOARG00000014371	tissue kallikrein (EC 3.4.21.35)	KLK9	Ovis aries (Sheep)	251
ENSOARG00000014396	Peptidase S1 domain-containing protein	KLK10	Ovis aries (Sheep)	279
ENSOARG00000014421	Peptidase S1 domain-containing protein	KLK11	Ovis aries (Sheep)	256
ENSOARG00000014456	Uncharacterized protein	LOC101113003	Ovis aries (Sheep)	289
ENSOARG00000014464	tissue kallikrein (EC 3.4.21.35)	KLK13	Ovis aries (Sheep)	277
ENSOARG00000014469	tissue kallikrein (EC 3.4.21.35)		Ovis aries (Sheep)	246
ENSOARG00000014498	Uncharacterized protein		Ovis aries (Sheep)	328
ENSOARG00000014526	Ig-like domain-containing protein		Ovis aries (Sheep)	374
ENSOARG00000014547	Ig-like domain-containing protein		Ovis aries (Sheep)	364
ENSOARG00000014578	Ig-like domain-containing protein		Ovis aries (Sheep)	544
ENSOARG00000014608	KRAB domain-containing protein		Ovis aries (Sheep)	198
ENSOARG00000014612	Vomeronasal type-1 receptor		Ovis aries (Sheep)	308
ENSOARG00000008797	C-Maf-inducing protein PH domain-containing protein		Ovis aries (Sheep)	683
ENSOARG00000008988	1-phosphatidylinositol 4,5-bisphosphate phosphodiesterase gamma (EC 3.1.4.11)	PLCG2	Ovis aries (Sheep)	1224
ENSOARG00000014121	SH3 and multiple ankyrin repeat domains protein 1		Ovis aries (Sheep)	1713
ENSOARG00000014136	Uncharacterized protein	CLEC11A	Ovis aries (Sheep)	138
ENSOARG00000014142	G-protein coupled receptors family 1 profile domain-containing protein	GPR32	Ovis aries (Sheep)	340
ENSOARG00000014152	acid phosphatase (EC 3.1.3.2)	ACP4	Ovis aries (Sheep)	394
ENSOARG00000001736	Peptidase A2 domain-containing protein		Ovis aries (Sheep)	205
ENSOARG00000001698	Ubiquitin carboxyl-terminal hydrolase (EC 3.4.19.12)		Ovis aries (Sheep)	487
ENSOARG00000001764	Peptidase A2 domain-containing protein		Ovis aries (Sheep)	161
ENSOARG00000001203	Large ribosomal subunit protein uL29 (60S ribosomal protein L35)		Ovis aries (Sheep)	121
ENSOARG00000014864	Pyruvate dehydrogenase E1 component subunit alpha (EC 1.2.4.1)	LOC101103029	Ovis aries (Sheep)	390
ENSOARG00000005685	Procollagen-lysine,2-oxoglutarate 5-dioxygenase 2 (EC 1.14.11.4) (Lysyl hydroxylase 2)	PLOD2	Ovis aries (Sheep)	841
ENSOARG00000007287	Protein shisa-9		Ovis aries (Sheep)	175
ENSOARG00000003068	Caspase-1 (EC 3.4.22.36) (Interleukin-1 beta convertase) (Interleukin-1 beta-converting enzyme) (p45)	LOC101117272	Ovis aries (Sheep)	403
ENSOARG00000003068	Caspase-1 (EC 3.4.22.36) (Interleukin-1 beta convertase) (Interleukin-1 beta-converting enzyme) (p45)	LOC101117272	Ovis aries (Sheep)	486
ENSOARG00000003068	Caspase-13	LOC101117272	Ovis aries (Sheep)	377
ENSOARG00000017917	Glutamate receptor	GRIK4	Ovis aries (Sheep)	957
ENSOARG00000017357	Cytochrome c domain-containing protein		Ovis aries (Sheep)	105
ENSOARG00000017378	Phosphodiesterase (EC 3.1.4.-)	PDE11A	Ovis aries (Sheep)	914
ENSOARG00000017348	RNA-binding protein 45 (Developmentally-regulated RNA-binding protein 1) (RNA-binding motif protein 45)	RBM45	Ovis aries (Sheep)	471
ENSOARG00000017335	Oxysterol-binding protein	OSBPL6	Ovis aries (Sheep)	964
ENSOARG00000016675	Fibrous sheath-interacting protein 2 C-terminal domain-containing protein	FSIP2	Ovis aries (Sheep)	6942
ENSOARG00000016691	Murine leukemia virus integrase C-terminal domain-containing protein		Ovis aries (Sheep)	188
ENSOARG00000016705	C2H2-type domain-containing protein	ZNF804A	Ovis aries (Sheep)	1193
ENSOARG00000016534	Tissue factor pathway inhibitor	TFPI	Ovis aries (Sheep)	306
ENSOARG00000016534	Tissue factor pathway inhibitor	TFPI	Ovis aries (Sheep)	290
ENSOARG00000017195	Titin (EC 2.7.11.1) (Connectin)	TTN	Ovis aries (Sheep)	35229
ENSOARG00000017288	Uncharacterized protein	PLEKHA3	Ovis aries (Sheep)	300
ENSOARG00000017300	peptidylprolyl isomerase (EC 5.2.1.8)	FKBP7	Ovis aries (Sheep)	222
ENSOARG00000017311	Gasdermin pore forming domain-containing protein	PJVK	Ovis aries (Sheep)	352
ENSOARG00000017321	Interferon-inducible double-stranded RNA-dependent protein kinase activator A (Protein activator of the interferon-induced protein kinase) (Protein kinase, interferon-inducible double-stranded RNA-dependent activator)	PRKRA	Ovis aries (Sheep)	313
ENSOARG00000016584	Protein FAM171B	FAM171B	Ovis aries (Sheep)	817
ENSOARG00000016547	Calcitonin gene-related peptide type 1 receptor (CGRP type 1 receptor) (Calcitonin receptor-like receptor)	CALCRL	Ovis aries (Sheep)	463
ENSOARG00000003427	Importin N-terminal domain-containing protein	RANBP17	Ovis aries (Sheep)	1108
ENSOARG00000003427	Importin N-terminal domain-containing protein	RANBP17	Ovis aries (Sheep)	1091
ENSOARG00000003533	Homeobox domain-containing protein	TLX3	Ovis aries (Sheep)	291
ENSOARG00000003297	Gamma-aminobutyric acid receptor subunit pi (GABA(A) receptor subunit pi)	GABRP	Ovis aries (Sheep)	440
ENSOARG00000004949	Large ribosomal subunit protein uL30 (60S ribosomal protein L7)	LOC101106362	Ovis aries (Sheep)	248
ENSOARG00000003270	Calcium-activated potassium channel subunit beta (BKbeta) (BK channel subunit beta) (Calcium-activated potassium channel, subfamily M subunit beta) (Charybdotoxin receptor subunit beta) (K(VCA)beta) (Maxi K channel subunit beta) (Slo-beta)	KCNMB1	Ovis aries (Sheep)	191
ENSOARG00000003553	Nucleophosmin	NPM1	Ovis aries (Sheep)	293
ENSOARG00000003578	Fibroblast growth factor (FGF)		Ovis aries (Sheep)	223
ENSOARG00000003578	Fibroblast growth factor (FGF)		Ovis aries (Sheep)	205
ENSOARG00000009431	PID domain-containing protein	DAB2	Ovis aries (Sheep)	810
ENSOARG00000009510	Complement component C9	C9	Ovis aries (Sheep)	548
ENSOARG00000009551	FYN-binding protein 1 (Adhesion and degranulation promoting adaptor protein) (FYB-120/130) (FYN-T-binding protein) (SLAP-130) (SLP-76-associated phosphoprotein)	FYB1	Ovis aries (Sheep)	827
ENSOARG00000015832	Sphingolipid delta(4)-desaturase DES1 (EC 1.14.19.17) (Degenerative spermatocyte homolog 1) (Dihydroceramide desaturase-1) (Retinol isomerase)		Ovis aries (Sheep)	323
ENSOARG00000020308	C-type lectin domain-containing protein	LOC101120996	Ovis aries (Sheep)	176
ENSOARG00000020304	Heat shock 70 kDa protein 4		Ovis aries (Sheep)	298
ENSOARG00000015124	Phosphatidylinositol phosphatase PTPRQ (EC 3.1.3.67) (EC 3.1.3.86) (EC 3.1.3.95) (Receptor-type tyrosine-protein phosphatase Q)	PTPRQ	Ovis aries (Sheep)	2335
ENSOARG00000015171	Protein lin-7 homolog	LIN7A	Ovis aries (Sheep)	233
ENSOARG00000015159	Myogenic factor	MYF5	Ovis aries (Sheep)	255
ENSOARG00000015186	Acyl-CoA synthetase short-chain family member 3, mitochondrial (EC 6.2.1.1) (EC 6.2.1.17) (Acetate--CoA ligase 3) (Propionate--CoA ligase)	ACSS3	Ovis aries (Sheep)	678
ENSOARG00000015220	SAM domain-containing protein	PPFIA2	Ovis aries (Sheep)	1223
ENSOARG00000015089	Otogelin-like protein	OTOGL	Ovis aries (Sheep)	2344
ENSOARG00000019305	Protein phosphatase 1G (EC 3.1.3.16)	PPM1G	Ovis aries (Sheep)	543
ENSOARG00000019315	Nuclear receptor-binding protein	NRBP1	Ovis aries (Sheep)	535
ENSOARG00000019317	Keratinocyte associated protein 3	KRTCAP3	Ovis aries (Sheep)	217
ENSOARG00000019338	Intraflagellar transport protein 172 homolog	IFT172	Ovis aries (Sheep)	1751
ENSOARG00000019358	Uncharacterized protein	FNDC4	Ovis aries (Sheep)	230
ENSOARG00000019373	SIS domain-containing protein		Ovis aries (Sheep)	512
ENSOARG00000016700	PH domain-containing protein		Ovis aries (Sheep)	275

## Sheet: Table S2
Table S2. The KEGG-enriched terms
Terms	Count	%	P-Value	List Total	Fold Enrichment	Bonferroni	Benjamini	FDR
oas05146:Amoebiasis	5	3.1055900621118013	0.008264451467116875	67	6.162232316677481	0.739305017147069	0.43363058771877394	0.43363058771877394
oas00220:Arginine biosynthesis	3	1.8633540372670807	0.010048311009897972	67	19.327001356852104	0.8052541763522737	0.43363058771877394	0.43363058771877394
oas01200:Carbon metabolism	5	3.1055900621118013	0.010706928091821579	67	5.714973519499278	0.8251584024240548	0.43363058771877394	0.43363058771877394
oas04614:Renin-angiotensin system	3	1.8633540372670807	0.014931855012621561	67	15.74792703150912	0.9125949406687739	0.48379210240893855	0.48379210240893855
oas00020:Citrate cycle (TCA cycle)	3	1.8633540372670807	0.023134849959746767	67	12.505706760316066	0.9774468172319166	0.6246409489131627	0.6246409489131627
oas00330:Arginine and proline metabolism	3	1.8633540372670807	0.054029874258501906	67	7.87396351575456	0.9998763647645736	1.0	1.0
